# Supplementary material for: A telomere-targeting drug depletes cancer initiating cells and promotes anti-tumor immunity in small cell lung cancer
Source: Nat Commun. 2024 Jan 22;15:672. doi: 10.1038/s41467-024-44861-8 (PMC10803750; doi:10.1038/s41467-024-44861-8)
Supplement: Supplementary file 4 — Source Data [file 41467_2024_44861_MOESM4_ESM.xlsx]

## Sheet: Figure 1a
		H69								H510
			% Survival								% Survival
		Dose (uM)	Cisplatin			6TdG				Dose (uM)	Cisplatin			6TdG
		10	20.0619	21.1561	19.5169	11.654	10.6202	10.7097		10	20.9826	20.9193	21.0396	11.1881	12.2993	8.83127
		3.3	59.2433	60.3619	58.7561	29.7393	30.1256	28.9225		3.3	59.052	58.6049	55.3678	27.9526	28.1001	28.9482
		1.1	78.6132	71.8396	70.8798	44.5037	45.5611	45.0489		1.1	62.1167	62.6835	62.3694	50.8737	51.1378	51.1268
		0.33	85.962	86.3704	84.4402	72.7917	72.5962	73.3587		0.33	76.3568	76.3172	75.7962	69.4852	69.3647	64.9027
		0.11	90.9854	91.1862	95.3861	84.5811	82.4324	82.4031		0.11	76.326	76.6992	76.8794	94.1871	85.8213	69.2553
		0.03	90.3708	90.9339	88.1483	81.9393	78.963	84.7147		0.03	90.7827	91.0479	85.5896	89.7697	94.6993	95.3005
		0.01	96.6556	96.8559	97.6642	95.4022	92.1358	97.9474		0.01	90.5929	95.1327	85.0384	90.8033	97.2353	96.8308
		0.003	100.847	95.4052	98.7713	99.7536	100.802	100.451		0.003	99.2446	94.9958	87.2489	92.585	92.6501	96.0163
		0.001	102.538	103.333	93.168	100.628	100.021	99.0941		0.001	96.0852	91.145	91.5364	96.6166	97.917	96.7151
		0	102.152	97.6098	100.238	99.4711	100.21	100.319		0	101.091	99.4689	99.4401	98.1116	101.363	100.526
		H1048
		Dose (uM)	Cisplatin			6TdG
		10	16.9922	17.3277	16.9876	5.33185	5.51764	5.19633
		3.3	49.7421	46.2458	46.8957	10.4496	8.76976	7.33339
		1.1	58.7008	62.7785	53.3645	23.6648	19.4759	16.4542
		0.33	71.3816	73.0942	73.2583	53.622	44.7528	40.0349
		0.11	77.839	77.9774	72.4118	76.6661	59.624	52.8732
		0.03	73.0533	70.8513	71.1802	87.7874	85.7333	88.8444
		0.01	84.206	83.9088	79.177	87.1902	88.6336	79.5239
		0.003	76.9866	75.7913	77.3401	92.1925	82.7266	83.6786
		0.001	81.3086	75.6849	75.3885	82.7165	82.4376	87.6798
		0	99.5905	101.031	99.3782	104.141	100.305	95.5537

## Sheet: Figure 1b
	984										RPP
	Dose 6TdG (uM)	Cisplatin			6TdG						Dose 6TdG (uM)	RPP
	10	25.9959	22.2674	20.2486	4.25171	3.95911	4.3814				10	2.38723	2.55971	2.56721
	3.3	53.188	52.3098	49.461	17.7853	19.845	19.2086				3.3	7.11545	6.88298	6.55301
	1.1	84.5954	83.1515	86.6963	41.6126	43.1994	41.7147				1.1	12.9873	24.2698	15.9682
	0.33	89.9929	101.515	99.561	80.4991	80.2382	70.782				0.33	28.1918	42.7889	34.9336
	0.11	106.109	103.663	103.503	94.595	89.4638	79.2611				0.11	52.939	68.8748	64.739
	0.03	103.459	103.049	102.196	106.349	99.531	88.5389				0.03	76.7226	94.9681	90.3223
	0.01	101.907	101.489	101.18	101.579	102.732	90.6531				0.01	94.3606	99.1001	101.665
	0.003	105.853	107.781	109.297	105.489	100.965	98.1787				0.003	91.9497	106.303	99.7263
	0.001	103.105	103.199	109.013	107.821	103.536	91.6948				0.001	106.168	95.193	99.2013
	0	94.1847	103.744	102.071	106.146	98.427	95.4271				0	98.1365	101.609	100.255
	984A	6TdG
	Dose 6TdG (uM)	984A
	10	8.68047	8.32631	13.1947
	3.3	18.8563	20.9107	22.7727
	1.1	48.2611	48.0826	50.609
	0.33	78.339	82.9479	86.2728
	0.11	91.5	97.6	98.9634
	0.03	99.4703	99.4178	106.653
	0.01	106.727	110.572	110.009
	0.003	109.03	113.03	114.111
	0.001	104.832	106.366	114.809
	0	91.8393	102.376	105.712

## Sheet: Figure 1c
	MGH1518.3A2 Suspension										MGH1518.3A2 1st batch
	log (6TdG dose (uM))	% Cell Viability									log (6TdG dose (uM))	% Cell Viability
	2	0.15166	0.268568	0.697733	0.564535	0.900218	0.357538				2	1.2049	1.3323	0.987327
	1.69897	0.84684	0.591403	1.24794	0.971052	1.47586	0.888729				1.69897	1.87068	1.62005	1.83778
	1.39794	2.06467	2.16993	1.60769	1.78088	2.25866	1.0436				1.39794	1.60437	2.12306	2.2951
	1.09691	2.92228	4.73479	2.67182	2.99137	4.20948	1.73387				1.09691	3.89562	3.43511	4.97402
	0.79588	6.92082	8.12159	5.3178	4.79295	8.39851	2.9322				0.79588	4.18709	5.50361	6.37326
	0.49485	13.0024	14.9487	9.17679	9.59112	13.4973	8.01215				0.49485	8.75855	9.93168	11.6581
	0.19382	17.1491	19.6199	16.8638	11.5005	17.1794	10.1895				0.19382	9.10218	15.4643	14.3418
	-0.10721	50.8745	50.214	56.233	54.3875	83.9914	30.0839				-0.10721	24.7985	45.1316	45.892
	-0.40824	112.635	151.846	89.8152	78.4034	133.587	102.53				-0.40824	79.3922	83.7835	83.4667
	-1	100	100	100	100	100	100				-1	100	100	100

## Sheet: Figure 1d
	984A				H841				H510
	# of senescent cells per field of view				# of senescent cells per field of view				# of senescent cells per field of view
	Control	.5uM 6TDG	1uM 6TdG		Control	.5uM 6TDG	1uM 6TdG		Control	.5uM 6TDG	1uM 6TdG
	4	14	21		5	27	30		5	23	11
	3	9	13		6	33	28		6	20	19
	1	13	17		8	22	31		4	14	23
	3	22	12		6	24	27		5	18	14
	5	15	11		3	19	40		7	25	16

## Sheet: Figure 1e
	gH2AX positive 984 cells (%)
	Control	.5uM 6TdG	1uM 6TdG
	29.5	89.5	91.5
	24.1	88	91.7
	29.5	77.6	91.3

## Sheet: Figure 1f 
		984 Cells
			Control		6TdG
		Dicentrics	0.333333	0.438931	1.42857	1.69334	Frequency per metaphase
		Single Fusion	0	0.003	0.371429	0.350812
		Telo Fragments	0.3	0.24	1.22857	1.10947

## Sheet: Figure 1g 
		Tumor Volume (mm3)
	Days post tumor innoculation	Control												Cis-Eto												6TdG
	0	0	0	0	0	0	0	0	0	0	0	0	0	0	0	0	0	0	0	0	0	0	0	0	0	0	0	0	0	0	0	0
	7	89.3022	76.3638	67.2399	74.1224	58.9417	87.8043	66.27	75.3524	66.8633	89.3615	80.4972	77.0962	99.7252	68.8879	69.1266	81.968	76.4155	78.4	57.8223	46.7067	82.6351	123.082	56.8706	53.055	78.6031	110.348	89.2372	82.8982	80.5686	66.3305	85.5014
	10	109.387	115.647	83.5019	99.4705	69.7861	85.3059	87.8178	82.6468	93.3612	115.909	139.677	84.7509	110.109	70.1018	83.6352	122.449	70.2803	121.079	60.0194	37.5785	121.376	133.088	66.4704	58.3769	78.7565	151.585	87.4063	67.1379	83.1464	53.0958	66.1511
	14	236.996	171.086	138.438	179.024	105.935	95.3465	191.017	189.483	153.301	149.111	261.44	172.087	233.258	145.601	177.074	164.337	122.703	139.784	81.4049	56.8509	217.231	212.038	100.69	101.474	93.7424	227.23	110.085	115.92	88.6515	95.6343	93.5881
	17	460.99	283.938	339.909	329.001	195.189	183.378	365.95	460.617	428.205	363.281	477.184	268.16	489.048	228.533	256.273	254.074	203.193	230.112	164.454	125.949	251.42	407.333	201.04	199.679	201.532	329.406	163.132	182.514	267.236	159.13	118.2
	21	898.611	573.485	778.433	661.728	388.711	331.838	800.632	1066.02	980.481	734.085	1055.02	617.98	747.496	509.579	465.71	422.067	355.271	453.646	437.401	189.035	535.873	595.79	339.426	290.236	328.861	707.921	273.235	318.084	402.564	259.255	251.372
	24	1941.88	1167.59	1945.61	1458.12	781.254	497.997	1549.49	1862.17	1828.93	1448.49	1933.08	1452.69	1514.08	875.692	806.117	718.628	643.891	781.827	692.921	430.78	916.794	1227.29	660.781	537.232	649.911	1058.18	441.924	326.927	597.19	359.633	222.294

## Sheet: Figure 1h 
	984 Tert-/-
		Tumor Volume (mm3)
	Days post tumor innoculation	control								6TdG
	25	142.228	90.584	78.03	90.944	135.168	124.654	113.133	120.095	68.9265	88.75	146.072	86.2125	87.6365	125.44	154.871	97.47
	28	207.36	149.988	117.74	111.012	117.212	164.255	148.104	123.872	158.438	161.792	220.5	116.032	141.288	194.35	149.504	136.931
	35	707.868	366.912	216.302	199.838	163.849	225.4	252.761	313.326	205.8	379.313	356.328	195.201	397.375	525.844	198.45	231.04
	38	986.4	370.881	233.28	259.92	231.812	229.147	298.526	534.578	293.486	571.392	548.856	238.206	481.562	810.7	265.586	246.52
	42	2259.24	681.462	328.104	376.248	222.188	431.664	322.752	610	362.404	602.762	813.338	292.032	602.762	1347.14	461.288	219.488
	45	2178.07	1137.82	390.15	653.184	230.688	595.35	328.738	986.4	662.924	1175.53	1265.9	305.344	965.075	1571.13	692.224	437.713
		Final Tumor Weight (g)
		Control	6TdG
		1.46	0.67
		0.26	1.61
		0.62	1.23
		0.24	0.52
		0.26	1.55
		0.37	1.53
		1.44	0.83
			0.32

## Sheet: Figure 2a
	Data	reference article
	Tumor	George et al, Nature, 2015
	cell line	McMillan et al, Cell, 2018	(dbGaP (accession phs001823.v1.p1)

## Sheet: Figure 2b
	Ki67+ 984 Cells (%)
	L1CAM-	L1CAM+
	79.4	90.6
	80.4	85.9
	79.8	84.6

[truncated: 58 more sheets: Figure 2c , Figure 2d, Figure 2e, Figure 2f, Figure 2g, Figure 2h, Figure 3b, Figure 3c, Figure 3e, Figure 3f, Figure 3g, Figure 3i, Figure 3j, Figure 4b, Figure 4c, Figure 4d , Figure 4e, Figure 4f, Figure 4g, Figure 5a  …]
